# Supplementary material for: GPR40 partial agonists and AgoPAMs: Differentiating effects on glucose and hormonal secretions in the rodent
Source: PLoS One. 2017 Oct 20;12(10):e0186033. doi: 10.1371/journal.pone.0186033 (PMC5650142; doi:10.1371/journal.pone.0186033)
Supplement: S1 File — (XLSX) [file pone.0186033.s005.xlsx]

## Sheet: data for binding Figure
%Inhibition		L-005306257									L-001533358
Dose (nM)	Dose (M)	L-005306254	L-005427846	MK8666	TAK875	AMG837	AM1638		Dose (nM)	Dose (M)	L-005306254	L-005427846	MK8666	TAK875	AMG837	AM1638
0.318285	3.18285e-10	5.68222	6.84088				2.33088		0.318285	3.18285e-10			26.656	15.3668	23.6505
1.00578	1.00578e-09	29.7314	10.234				16.2077		1.00578	1.00578e-09			60.7401	31.9167	38.0971
3.17827	3.17827e-09	45.3308	27.7466				25.4011		3.17827	3.17827e-09			70.1333	49.2739	41.8252
10.0433	1.00433e-08	76.0422	52.8116				47.0837		10.0433	1.00433e-08			109.317	73.4932	66.5243
31.7369	3.17369e-08	85.6294	84.3344				55.4098		31.7369	3.17369e-08			115.221	84.392	107.068
100.289	1.00289e-07	94.4041	92.7623				84.8981		100.289	1.00289e-07			121.93	101.749	113.592
316.912	3.16912e-07	98.7914	99.9863				92.3569		316.912	3.16912e-07			105.828	111.437	115.456
1001.44	1.00144e-06	97.8165	101.628				98.7749		1001.44	1.00144e-06			103.144	105.382	124.311
3164.56	3.16456e-06	99.4414	99.8769				99.4688		3164.56	3.16456e-06			107.975	111.033	117.32
10000	1e-05	98.1415	100.862				99.6422		10000	1e-05			107.17	109.015	99.1456
%Bound		L-005306257									L-001533358
Dose (nM)	Dose (M)	L-005306254	L-005427846	MK8666	TAK875	AMG837	AM1638		Dose (nM)	Dose (M)	L-005306254	L-005427846	MK8666	TAK875	AMG837	AM1638
0.318285	3.18285e-10	94.3178	90.3317	77.9827	69.0286	132.303	97.6691		0.318285	3.18285e-10	106.696	88.2185	73.344	75.2226	76.3495	108.175
1.00578	1.00578e-09	70.2686	70.6727	87.5501	54.1869	112.149	83.7923		1.00578	1.00578e-09	124.214	99.2378	39.2599	48.9215	61.9029	109.314
3.17827	3.17827e-09	54.6692	43.1501	123.734	105.704	121.853	74.5989		3.17827	3.17827e-09	137.673	121.13	29.8667	58.5832	58.1748	136.073
10.0433	1.00433e-08	23.9578	23.491	142.992	118.828	207.694	52.9163		10.0433	1.00433e-08	158.609	131.414	-9.317	48.3848	33.4757	143.475
31.7369	3.17369e-08	14.3706	5.9207	142.624	139.925	114.388	44.5902		31.7369	3.17369e-08	170.145	132.737	-15.221	18.5948	-7.068	188.168
100.289	1.00289e-07	5.5959	3.7091	155.994	149.738	94.9808	15.1019		100.289	1.00289e-07	177.408	132.149	-21.93	-7.975	-13.592	195.285
316.912	3.16912e-07	1.2086	-1.82	185.677	205.548	111.403	7.6431		316.912	3.16912e-07	189.585	141.258	-5.828	-5.828	-15.456	205.249
1001.44	1.00144e-06	2.1835	-3.417	155.626	180.894	143.5	1.2251		1001.44	1.00144e-06	180.827	143.168	-3.144	-11.464	-24.311	207.811
3164.56	3.16456e-06	0.5586	0.3916	184.941	205.793	183.808	0.5312		3164.56	3.16456e-06	175.486	170.79	-7.975	-4.754	-17.32	210.373
10000	1e-05	1.8585	0.1459	117.969	-21.984	192.765	0.3578		10000	1e-05	198.772	180.487	-7.17	3.0288	0.8544	195.57
	% Bound Normalized to 100									% Bound Normalized to 100
	93.1048	L-005306257								74.972	L-001533358
Dose (nM)	94.1062	L-005306254	L-005427846	MK8666	TAK875	AMG837	AM1638		Dose (nM)	105.976	L-005306254	L-005427846	MK8666	TAK875	AMG837	AM1638
0.318285	3.18285e-10	100.212	96.2255	84.8779	75.9238	139.198	103.563		0.318285	3.18285e-10	100.72	82.2425	98.372	100.251	101.377	102.199
1.00578	1.00578e-09	76.1624	76.5665	94.4453	61.0821	119.044	89.6861		1.00578	1.00578e-09	118.238	93.2619	64.2879	73.9495	86.9309	103.338
3.17827	3.17827e-09	60.563	49.0439	130.63	112.599	128.748	80.4927		3.17827	3.17827e-09	131.697	115.154	54.8947	83.6112	83.2028	130.097
10.0433	1.00433e-08	29.8516	29.3848	149.887	125.723	214.589	58.8101		10.0433	1.00433e-08	152.633	125.438	15.711	73.4128	58.5037	137.499
31.7369	3.17369e-08	20.2644	11.8145	149.519	146.821	121.284	50.484		31.7369	3.17369e-08	164.169	126.761	9.80697	43.6228	17.96	182.192
100.289	1.00289e-07	11.4897	9.60288	162.889	156.633	101.876	20.9957		100.289	1.00289e-07	171.432	126.173	3.09797	17.053	11.436	189.309
316.912	3.16912e-07	7.10238	4.07378	192.572	212.443	118.298	13.5369		316.912	3.16912e-07	183.609	135.282	19.2	19.2	9.57197	199.273
1001.44	1.00144e-06	8.07728	2.47678	162.521	187.789	150.395	7.11888		1001.44	1.00144e-06	174.851	137.192	21.884	13.564	0.716967	201.835
3164.56	3.16456e-06	6.45238	6.28538	191.837	212.688	190.703	6.42498		3164.56	3.16456e-06	169.51	164.814	17.053	20.274	7.70797	204.397
10000	1e-05	7.75228	6.03968	124.865	-15.0888	199.66	6.25158		10000	1e-05	192.796	174.511	17.858	28.0568	25.8824	189.594

## Sheet: Figure 1_Pharmacology raw data
S1 File: Data for Figure 1: GPR40 in vitro pharmacology across species
Human GPR40 Receptor Activation (%)								Rat GPR40 Receptor Activation (%)								Mouse GPR40 Receptor Activation (%)
Dose (M)	AP1	AP3	MK-8666	TAK875	AMG837	AMG1638		Dose (M)	AP1	AP3	MK-8666	TAK875	AMG837	AMG1638		Dose (M)	AP1	AP3	MK-8666	TAK875	AMG837	AMG1638
4e-12	5.211	-4.976						4e-12	0.25	-6.435						4e-12	-3.795	-4.892
1.5e-11	34.897	-1.605						1.5e-11	6.87	-9.795						1.5e-11	12.759	-3.265
6.1e-11	154.341	7.149						6.1e-11	52.316	-0.311						6.1e-11	72.012	5.133
2.43e-10	230.863	54.213						2.43e-10	161.35	24.046						2.43e-10	206.753	49.797
9.72e-10	322.774	183.397						9.72e-10	356.579	120.98						9.72e-10	326.778	174
3.89e-09	357.461	288.188						3.89e-09	548.973	269.366						3.89e-09	507.946	370.646
1.55e-08	356.716	280.352						1.55e-08	588.001	329.973						1.55e-08	531.474	445.919
6.22e-08	356.115	327.831						6.22e-08	567.37	388.947						6.22e-08	488.917	431.118
2.49e-07	381.26	306.017						2.49e-07	616.184	412.12						2.49e-07	539.59	524.893
9.95e-07	404.327	328.306						9.95e-07	567.181	389.104						1.2e-10				-5.6
6e-11			4.12	3.69	-5.04	-6.87		1.2e-10			15.186	-1.85				5.99e-10				22.96
2e-10			14.03	-1.34	-0.63	5.57		5.99e-10			44.364	23.39				2e-09				43.52
6e-10			37.53	16.01	9.4	27.26		2e-09			89.068	65.49				5.99e-09				87.4
2e-09			65.82	30.65	34.53	90.43		5.99e-09			125.847	116.64				1.99e-08				125.22
6e-09			72.01	48.16	39.36	128.7		1.99e-08			138.711	148.41				5.98e-08				122.16
2e-08			80.61	81.34	75.48	185.98		5.98e-08			162.968	144.19				1.99e-07				128.63
6e-08			91.3	98.31	75.45	223.25		1.99e-07			153.487	172.39				5.98e-07				147.32
2e-07			92.24	89.77	63.8	245.51		5.98e-07			174.891	172.68				1.99e-06				140.13
6e-07			80.93	95.47	66.39	204.19		1.99e-06			172.715	186.3				6e-11			-8.51		7.16
2e-06			57.43	100.4	68.33	237.21		6e-11					-13.9			2e-10			15.09		15.65
								2e-10					16.08			6e-10			47.57		45.57
								6e-10					60.67			2e-09			117.1		89.12
								2e-09					130.13			6e-09			124.62		123.72
								6e-09					172.99			2e-08			131.08		163.73
								2e-08					227.08			6e-08			149.04		171
								6e-08					200.28			2e-07			140.67		173.87
								2e-07					196.43			6e-07			140.03		158.04
								6e-07					181.19			2e-06			147.35		139.7
								2e-06					187.97			4e-12						-8.43
								4e-12						-6.21		1.5e-11						-6.69
								1.5e-11						-17.89		6.1e-11						3.63
								6.1e-11						2.04		2.44e-10						2.81
								2.44e-10						11.01		9.77e-10						19.15
								9.77e-10						17.96		3.91e-09						67.13
								3.91e-09						22.94		1.56e-08						156
								1.56e-08						131.92		6.25e-08						254
								6.25e-08						274.86		2.5e-07						317.91
								2.5e-07						361.39		1e-06						394.23
								1e-06						370.16

## Sheet: AP1
AP1: in vitro pharmacology raw data for tables
	Functional Assay
HUMAN GPR40				Mouse GPR40				Rat GPR40
n	EC50 (nM)	%Act		n	EC50 (nM)	%Act		n	EC50 (nM)	%Act
1	0.083	405.092		1	0.326	441		1	0.312	356.407
2	0.089	363.727		2	0.405	392.402		2	0.332	385.401
3	0.12	354.818		3	0.429	533.042		3	0.356	436.913
4	0.133	254.484		4	0.44	325		4	0.454	390.905
5	0.137	368.277		5	0.48	646.813		5	0.455	456
6	0.178	337.531		6	0.506	611.792		6	0.577	671
7	0.187	408.686		7	0.545	390.184		7	0.614	591.57
8	0.191	464.351		8	0.564	593.262		8	0.715	635.702
9	0.215	275.196		9	0.656	587.118		9	0.949	715.627
				10	0.742	801.31		10	1.152	673.862
	Binding Data
HUMAN GPR40
n	IC50 (nM)	%Act
1	2.24172	99.4823
2	3.18978	101.549

## Sheet: AP3
AP3: in vitro pharmacology raw data for tables
	Functional Assay
HUMAN GPR40				Mouse GPR40				Rat GPR40
n	EC50 (nM)	%Act		n	EC50 (nM)	%Act		n	EC50 (nM)	%Act
1	0.187	281.854		1	0.457	434.226		1	0.565	364.746
2	0.235	382.895		2	0.579	500.803		2	0.704	466.344
3	0.265	273.386		3	0.593	418.389		3	0.747	382.227
4	0.317	406.621		4	0.636	596.218		4	0.791	264.939
5	0.427	331.802		5	0.727	681.687		5	0.798	529.307
6	0.462	338.431		6	1.063	212.512		6	0.898	335.748
7	0.466	274.413		7	1.333	313.951		7	1.014	567.939
8	0.728	324.121		8	1.521	487.133		8	1.462	267.161
9	0.8	328.422		9	2.216	455.671		9	1.495	374.104
10	0.914	239.438		10	2.501	680.09		10	2.026	398.82
								11	2.242	444.331
								12	2.285	459.233
	Binding Data
HUMAN GPR40
n	IC50 (nM)	%Act
1	2.17653	101.546
2	9.53021	100.897

## Sheet: MK-8666
MK-8666: in vitro pharmacology raw data for tables
	Functional Assay
HUMAN GPR40				Mouse GPR40				Rat GPR40
n	EC50 (nM)	%Act		n	EC50 (nM)	%Act		n	EC50 (nM)	%Act
1	0.31	72.881		1	0.383	150.188		1	0.715	138.632
2	0.312	68.591		2	0.386	124.721		2	0.814	158.916
3	0.313	89.865		3	0.667	112.844		3	0.928	168.651
4	0.321	92.125		4	0.693	141.166		4	1.039	141.261
5	0.332	81.424		5	0.748	141.838		5	1.06	153.036
6	0.334	74.894		6	0.794	171.741		6	1.082	208.153
7	0.347	83.227		7	1.023	119.17		7	1.233	144.472
8	0.353	97.921		8	1.203	164.188		8	1.335	124.76
9	0.377	68.952		9	1.471	171.702		9	1.342	155.637
10	0.489	73.46		10	1.573	129.486		10	1.36	126.196
11	0.552	121						11	1.371	91.019
12	0.575	88.62						12	1.609	106.308
13	0.665	70.75						13	1.778	169.014
14	0.672	53.831						14	2.372	189.734
15	0.707	110.562						15	2.383	126.645
16	0.749	92.801						16	2.502	181.551
17	0.811	101.209						17	2.669	131.525
18	0.823	86.763						18	2.907	171.356
19	0.832	93.821
20	0.93	88.879
	Binding Data
HUMAN GPR40
n	IC50 (nM)	%Act
1	2.903	97.384
2	4.418	92.534
3	5.468	78.72
4	5.582	93.009
5	9.785	78.78

## Sheet: TAK875
TAK875: in vitro pharmacology raw data for tables
	Functional Assay
HUMAN GPR40				Mouse GPR40				Rat GPR40
n	EC50 (nM)	%Act		n	EC50 (nM)	%Act		n	EC50 (nM)	%Act
1	1.347	96.375		1	1.555	132.512		1	3.162	140.815
2	1.766	79.278		2	1.873	107.362		2	2.667	176.974
3	2.367	122.361		3	2.624	152.369		3	4.118	150.157
4	2.367	122.361		4	2.641	131.083		4	5.507	128.595
5	3.295	81.733		5	3.073	139.968		5	6.13	176
6	3.712	92.649		6	3.446	174.314		6	8.697	138.192
7	3.974	96.213		7	4.28	156		7	9.894	164.27
8	5.18	98.689		8	4.599	153.827		8	11.614	158.798
9	5.488	104.096		9	5.408	153.523		9	12.421	199.089
10	6.424	99.041		10	5.49	110		10	13.388	148.304
11	8.416	130.462		11	6.523	133.793
				12	6.896	153.847
				13	8.151	185.05
	Binding Data
HUMAN GPR40
n	IC50 (nM)	%Act
1	6.171	92.443
2	6.876	91.267
3	7.025	95.438
4	8.622	86.928
5	8.755	102.833
6	12.762	87.098
7	16.964	95.173
8	20.51	88.765
9	20.873	72.015
10	25.657	84.03
11	32.311	93.314
12	34.334	94.435
13	37.924	93.176

## Sheet: AMG837
AMG837: in vitro pharmacology raw data for tables
	Functional Assay
HUMAN GPR40				Mouse GPR40				Rat GPR40
n	EC50 (nM)	%Act		n	EC50 (nM)	%Act		n	EC50 (nM)	%Act
1	1.549	80.292		1	1.143	137.508		1	1.809	152.641
2	1.961	65.655		2	1.716	190.462		2	1.073	165.477
3	3.318	62.531		3	1.83	135		3	2.2	227
4	2.44	81.737		4	2.64	96.9		4	1.94	192
5	2.179	69.918		5	2.023	129.966		5	1.56	135.866
6	2.436	81.661		6	3.55	136.283		6	1.175	171.315
7	1.392	107.68		7	1.65	157.828		7	1.553	152.386
8	2.275	70.851		8	1.706	186.145		8	1.282	162.532
				9	1.094	174.663		9	1.277	175.611
								10	0.884	191.894
	Binding Data
HUMAN GPR40
n	IC50 (nM)	%Act
1	27.773	77.351
2	18.099	99.443
3	6.224	93.314
4	42.223	95.912

## Sheet: AM1638
AM1638: in vitro pharmacology raw data for tables
	Functional Assay
HUMAN GPR40				Mouse GPR40				Rat GPR40
n	EC50 (nM)	%Act		n	EC50 (nM)	%Act		n	EC50 (nM)	%Act
1	1.296	214.725		1	43.802	406.121		1	26.367	380.097
2	2.396	163.886		2	27.713	396.913		2	55.687	365.733
3	3.604	162.728
4	3.688	245.003
5	3.747	239.982
6	4.155	164.235
7	7.296	211.269
	Binding Data
HUMAN GPR40
n	IC50 (nM)	%Act
1	13.7884	103.008
2	25.4805	99.132
