# Supplementary material for: GPR40 partial agonists and AgoPAMs: Differentiating effects on glucose and hormonal secretions in the rodent
Source: PLoS One. 2017 Oct 20;12(10):e0186033. doi: 10.1371/journal.pone.0186033 (PMC5650142; doi:10.1371/journal.pone.0186033)
Supplement: S3 File — (XLS) [file pone.0186033.s007.xls]

## Sheet: S3_File
S3_File: Data for Fig 2B Plasma Insulin Over Time (ng/ml)
		Vehicle	Vehicle	Vehicle	Vehicle	Vehicle	Vehicle	Vehicle	Vehicle	TAK @ 100 mpk	TAK @ 100 mpk	TAK @ 100 mpk	TAK @ 100 mpk	TAK @ 100 mpk	TAK @ 100 mpk	TAK @ 100 mpk	TAK @ 100 mpk	AP1 @ 30 mpk	AP1 @ 30 mpk	AP1 @ 30 mpk	AP1 @ 30 mpk	AP1 @ 30 mpk	AP1 @ 30 mpk	AP1 @ 30 mpk	AP1 @ 30 mpk	AP3 @ 10 mpk	AP3 @ 10 mpk	AP3 @ 10 mpk	AP3 @ 10 mpk	AP3 @ 10 mpk	AP3 @ 10 mpk	AP3 @ 10 mpk	AP3 @ 10 mpk
AM	-0.5
0	0	1.81598	2.05802	1.83561	2.71523	2.13582	1.59906	2.67531	2.30538	2.65534	1.52542	2.70337	2.88922	1.93637	1.97171	2.50337	2.55138	1.36821	2.11497	2.54083	1.62846	3.5154	1.37999	1.66231	2.02436	1.33508	3.28792	2.56975	2.61599	1.57754	2.69576	1.84539	1.5169
1	1	2.23583	2.26731	1.42195	2.48542	2.04362	1.40601	1.39433	1.17128	3.3854	2.85434	4.39674	4.22931	2.55091	2.05531	2.17536	2.73952	2.47065	8.44812	6.28595	2.7997	8.04609	6.54715	6.92619	4.43544	7.03466	11.786	10.5354	9.1461	4.56367	7.40226	7.0553	5.18422
2	2	2.03098	1.7134	1.29514	1.96103	1.95786	1.69155	1.23526	1.83391	2.85826	2.43676	3.15179	3.26772	1.27556	1.64355	1.77838	2.20159	2.6557	2.93642	3.02676	0.725618	3.20314	2.27117	3.07215	2.0183	3.78227	3.3115	3.49274	3.85366	1.21459	0.862547	2.2798	2.16315
4	4	2.39596	1.46907	1.09366	1.09	1.99962	1.86169	0.893464	1.81162	1.49392	1.78718	2.63618	1.66048	1.84801	1.21358	2.19081	1.8763	2.11705	1.61556	1.47689		1.13907	1.98751	2.58652	2.05235	3.03294	3.53701	3.03838	2.42133	1.58228	1.48297	2.06041	1.86043
24	24	1.64486	1.06539	1.28286	2.18382	1.70456	1.66043	1.21358	0.375976	1.09306	1.2004	2.00194	0.933823	1.23807	1.80789	1.43666	1.84128	1.01636	0.942767	0.15053	1.22156	1.54826	1.3655	1.31445	1.56269	1.55647	1.42603	1.79748	1.41515	0.690829	1.57609	1.45498	1.84793
