# Supplementary material for: GPR40 partial agonists and AgoPAMs: Differentiating effects on glucose and hormonal secretions in the rodent
Source: PLoS One. 2017 Oct 20;12(10):e0186033. doi: 10.1371/journal.pone.0186033 (PMC5650142; doi:10.1371/journal.pone.0186033)
Supplement: S4 File — (XLS) [file pone.0186033.s008.xls]

## Sheet: Glucagon Measures
S4: Data for Fig 2C Plasma Glucagon Over Time (pg/ml)
		Vehicle	Vehicle	Vehicle	Vehicle	Vehicle	Vehicle	Vehicle	Vehicle	TAK @ 100 mpk	TAK @ 100 mpk	TAK @ 100 mpk	TAK @ 100 mpk	TAK @ 100 mpk	TAK @ 100 mpk	TAK @ 100 mpk	TAK @ 100 mpk	AP1 @ 30 mpk	AP1 @ 30 mpk	AP1 @ 30 mpk	AP1 @ 30 mpk	AP1 @ 30 mpk	AP1 @ 30 mpk	AP1 @ 30 mpk	AP1 @ 30 mpk	AP3 @ 10 mpk	AP3 @ 10 mpk	AP3 @ 10 mpk	AP3 @ 10 mpk	AP3 @ 10 mpk	AP3 @ 10 mpk	AP3 @ 10 mpk	AP3 @ 10 mpk
AM	-0.5
0	0	76.8476	59.1855	77.8415	58.077	71.2797	62.4292	60.911	68.4251	75.2366	59.5419	46.7473	119.065	82.5246	83.5453	74.4881	90.3444	55.7691	68.321	77.904	111.395	52.9088	48.0782	166.643	75.2113	19.5235	95.1724	78.4069	68.928	101.768	68.1132	64.8322	90.2934
1	1	82.7754	30.4377	45.9234	59.491	36.4484	52.7015	30.5427	27.2279	168.277	120.989	104.57	184.364	130.682	112.051	81.0192	132.45	68.4222	203.855	443.444	510.501	371.284	243.688	323.455	532.086	91.082	337.393	327.979	373.532	338.805	110.666	312.795	175.651
2	2	52.0618	53.5434	43.7501	52.2736	37.4987	60.8062	29.7996	77.017	165.323	244.359	138.27	211.843	72.9369	186.55	94.6201	160.38	677.742	147.407	198.886	95.5346	199.272	184.367	336.315	387.077	309.053	291.695	285.862	322.143	116.312	40.1476	259.365	215.877
4	4	47.142	35.4666	68.6862	45.6999	54.5167	47.862	19.7586	50.6841	85.2047	62.7395	105.981	18.1244	124.809	199.712	103.043	175.312	426.615	76.1995	36.6178	86.9884	83.1703	202.015	219.163	202.907	120.787	261.082	116.805	218.976	231.061	206.193	151.031	315.618
24	24	60.0509	119.215	55.7905	69.9418	54.3638	64.86	29.6739	19.4325	86.4436	115.249	67.5931	36.8268	81.8289	118.991	35.1523	94.7909	168.326	107.348	18.8494	200.464	140.291	122.096	264.039	261.868	114.227	80.8254	201.451	177.87	103.778	114.567	171.755	119.088
