# Supplementary material for: GPR40 partial agonists and AgoPAMs: Differentiating effects on glucose and hormonal secretions in the rodent
Source: PLoS One. 2017 Oct 20;12(10):e0186033. doi: 10.1371/journal.pone.0186033 (PMC5650142; doi:10.1371/journal.pone.0186033)
Supplement: S5 File — (XLS) [file pone.0186033.s009.xls]

## Sheet: Glucose Values Over Time
S5: Data for Fig 3A Plasma Glucose Over Time (mg/dl)
		Wistar Control	Wistar Control	Wistar Control	Wistar Control	Wistar Control	Wistar Control	Wistar Control	Wistar Control	Wistar Control	Wistar Control	Vehicle	Vehicle	Vehicle	Vehicle	Vehicle	Vehicle	Vehicle	Vehicle	Vehicle	Vehicle	MK-8666 @ 30 mpk	MK-8666 @ 30 mpk	MK-8666 @ 30 mpk	MK-8666 @ 30 mpk	MK-8666 @ 30 mpk	MK-8666 @ 30 mpk	MK-8666 @ 30 mpk	MK-8666 @ 30 mpk	MK-8666 @ 30 mpk	MK-8666 @ 30 mpk	L-254 @ 30 mpk	L-254 @ 30 mpk	L-254 @ 30 mpk	L-254 @ 30 mpk	L-254 @ 30 mpk	L-254 @ 30 mpk	L-254 @ 30 mpk	L-254 @ 30 mpk	L-254 @ 30 mpk	L-254 @ 30 mpk	L-846 @ 30 mpk	L-846 @ 30 mpk	L-846 @ 30 mpk	L-846 @ 30 mpk	L-846 @ 30 mpk	L-846 @ 30 mpk	L-846 @ 30 mpk	L-846 @ 30 mpk
Day 0	0	98	116	89	88	86	114					167	160	195	163	183	179	169	165	167	189	167	165	192	168	160	197	172	183	169	161	162	163	174	167	198	181	193	168	160	171	162	164	165	161	182	169	204	174
Day 10	10	90	85	94	83	90	95					143	159	186	145	135	166	137	132	139	145	128	123	142	120	139	127	130	139	140	115	111	110	110	123	100	101	106	92	99	95	98	122	115	114	99	103	104	100
Day 17	17	87	99	92	86	73	92					157	146	141	157	139	148	135	117	130	119	130	155	159	140	132	137	120	138	110	102	110	118	103	138	137	103	96	95	124	108	78	96	115	110	103	110	108	107
Day 23	23	95	90	115	98	98	90					141	135	155	140	142	156	135	127	114	125	129	132	148	138	131	124	143	144	119	122	115	109	125	106	126	127	107	117	126	130	101	120	118	110	107	103	114	129
Day 28	28	103	102	106	97	104	95					155	151	137	120	150	155	155	129	150	159	130	128	147	122	143	136	123	135	131	116	114	98	108	105	131	113	126	113	121	107	112	106	113	113	116	101	141	132
[truncated: 2 more columns]
