# Supplementary material for: GPR40 partial agonists and AgoPAMs: Differentiating effects on glucose and hormonal secretions in the rodent
Source: PLoS One. 2017 Oct 20;12(10):e0186033. doi: 10.1371/journal.pone.0186033 (PMC5650142; doi:10.1371/journal.pone.0186033)
Supplement: S6 File — (XLS) [file pone.0186033.s010.xls]

## Sheet: D28 Fed and Fasted Gluc
S6_File: Data for Fig 3B Fed and fasted glucose on day 28
Wistar Control	Vehicle	MK-8666 @ 30 mpk	AP1 @ 30 mpk	P3 @ 30 mpk		Wistar Control	Vehicle	MK-8666 @ 30 mpk	L-254 @ 30 mpk	L-846 @ 30 mpk
103	155	130	114	112		91	142	94	111	96
102	151	128	98	106		84	120	104	114	87
106	137	147	108	113		108	156	124	95	96
97	120	122	105	113		87	125	102	99	101
104	150	143	131	116		93	128	96	92	99
95	155	136	113	101		81	158	105	95	103
	155	123	126	141			133	119	104	104
	129	135	113	132			140	118	87	110
	150	131	121	113			153	107	118	84
	159	116	107	119			158	100	99	100
