# Supplementary material for: GPR40 partial agonists and AgoPAMs: Differentiating effects on glucose and hormonal secretions in the rodent
Source: PLoS One. 2017 Oct 20;12(10):e0186033. doi: 10.1371/journal.pone.0186033 (PMC5650142; doi:10.1371/journal.pone.0186033)
Supplement: S7 File — (XLS) [file pone.0186033.s011.xls]

## Sheet: Food Intake Over Time
S7_File: Data for Fig 3C Food Intake Over Time
		Wistar Control	Wistar Control	Wistar Control	Wistar Control	Wistar Control	Vehicle	Vehicle	Vehicle	Vehicle	Vehicle	MK-8666 @ 30 mpk	MK-8666 @ 30 mpk	MK-8666 @ 30 mpk	MK-8666 @ 30 mpk	MK-8666 @ 30 mpk	AP1 @ 30 mpk	AP1 @ 30 mpk	AP1 @ 30 mpk	AP1 @ 30 mpk	AP1 @ 30 mpk	AP3 @ 30 mpk	AP3 @ 30 mpk	AP3 @ 30 mpk	AP3 @ 30 mpk	AP3 @ 30 mpk
Day 10	10	18.245	18.31	18.825			21.105	21.93	20.505	20.705	19.68	20.6389	19.3556	19.3778	21	18.9	14.85	15.61	15.57	15.255	16.22	15.815	14.78	14.855	15.07	14.37
Day 17	17	16.9286	17.4	17.3429			20.4	20.9786	19.8571	19.3571	19.65	18.0071	18.5429	17.1786	18.0357	16.8714	15.5286	15.8857	16.0214	17.2929	17.7357	16.6286	16.6643	16.8143	16.8286	16.8071
Day 23	23	16.8333	17.8333	17.6167			20.9083	20.6833	19.6167	20.6167	19.8083	18.6833	18.8833	18.4167	19.5083	18.1917	16.8417	19.1417	18.7583	18.725	18.4	18.5083	18.3917	17.85	19.125	17.525
Day 28	28	18.26	18.15	18.05			22.96	20.95	21.07	21.2	20.62	18.66	18.67	17.38	21.2	17.95	16.96	17.9	19.14	19.07	19.25	17.91	18.83	18.78	18.96	19.28
