# Supplementary material for: GPR40 partial agonists and AgoPAMs: Differentiating effects on glucose and hormonal secretions in the rodent
Source: PLoS One. 2017 Oct 20;12(10):e0186033. doi: 10.1371/journal.pone.0186033 (PMC5650142; doi:10.1371/journal.pone.0186033)
Supplement: S8 File — (XLS) [file pone.0186033.s012.xls]

## Sheet: Body Weight Change Over Time
S8_File: Data for Fig 3D Total Body Weight Change Over Time
		Wistar Control	Wistar Control	Wistar Control	Wistar Control	Wistar Control	Wistar Control	Wistar Control	Wistar Control	Wistar Control	Wistar Control	Vehicle	Vehicle	Vehicle	Vehicle	Vehicle	Vehicle	Vehicle	Vehicle	Vehicle	Vehicle	MK-8666 @ 30 mpk	MK-8666 @ 30 mpk	MK-8666 @ 30 mpk	MK-8666 @ 30 mpk	MK-8666 @ 30 mpk	MK-8666 @ 30 mpk	MK-8666 @ 30 mpk	MK-8666 @ 30 mpk	MK-8666 @ 30 mpk	MK-8666 @ 30 mpk	AP1 @ 30 mpk	AP1 @ 30 mpk	AP1 @ 30 mpk	AP1 @ 30 mpk	AP1 @ 30 mpk	AP1 @ 30 mpk	AP1 @ 30 mpk	AP1 @ 30 mpk	AP1 @ 30 mpk	AP1 @ 30 mpk	AP3 @ 30 mpk	AP3 @ 30 mpk	AP3 @ 30 mpk	AP3 @ 30 mpk	AP3 @ 30 mpk	AP3 @ 30 mpk	AP3 @ 30 mpk	AP3 @ 30 mpk
Day 0	0	0	0	0	0	0	0					0	0	0	0	0	0	0	0	0	0	0	0	0	0	0	0	0	0	0	0	0	0	0	0	0	0	0	0	0	0	0	0	0	0	0	0	0	0
Day 10	10	13	7	12	13	12	5					26	24	16	26	12	19	24	9	7	2	20	26	18	13	22	3	11	21	12	4	10	3	13	6	2	3	2	-13	2	5	11	17	1	1	8	2	1	1
Day 17	17	18	18	22	14	18	10					45	37	24	45	23	30	34	16	23	18	34	41	34	29	32	11	22	32	22	9	18	8	24	16	18	0	7	-9	10	9	17	22	6	6	19	5	10	7
Day 23	23	21	22	30	25	21	13					53	46	29	45	31	31	43	17	22	22	40	50	44	31	31	12	29	38	27	17	24	11	37	25	27	22	16	-6	9	12	28	34	22	15	18	7	14	17
Day 28	28	26	31	37	31	27	16					59	50	45	55	38	41	49	30	30	34	42	59	53	39	42	16	38	47	36	23	32	14	36	27	34	30	23	3	20	21	30	36	25	20	21	10	19	22
[truncated: 2 more columns]
