# Supplementary material for: GPR40 partial agonists and AgoPAMs: Differentiating effects on glucose and hormonal secretions in the rodent
Source: PLoS One. 2017 Oct 20;12(10):e0186033. doi: 10.1371/journal.pone.0186033 (PMC5650142; doi:10.1371/journal.pone.0186033)
Supplement: S9 File — (XLS) [file pone.0186033.s013.xls]

## Sheet: GLP-1 (Active)
S10_File: Data for Fig 4B Accctive GLP-1 Levels Over Time
		Vehicle	Vehicle	Vehicle	Vehicle	Vehicle	Vehicle	Vehicle	Vehicle	Vehicle	Vehicle	MK-8666 @ 30 mpk	MK-8666 @ 30 mpk	MK-8666 @ 30 mpk	MK-8666 @ 30 mpk	MK-8666 @ 30 mpk	MK-8666 @ 30 mpk	MK-8666 @ 30 mpk	MK-8666 @ 30 mpk	MK-8666 @ 30 mpk	MK-8666 @ 30 mpk	AP1 @ 30 mpk	AP1 @ 30 mpk	AP1 @ 30 mpk	AP1 @ 30 mpk	AP1 @ 30 mpk	AP1 @ 30 mpk	AP1 @ 30 mpk	AP1 @ 30 mpk	AP1 @ 30 mpk	AP1 @ 30 mpk	AP3 @ 30 mpk	AP3 @ 30 mpk	AP3 @ 30 mpk	AP3 @ 30 mpk	AP3 @ 30 mpk	AP3 @ 30 mpk	AP3 @ 30 mpk	AP3 @ 30 mpk	AP3 @ 30 mpk	AP3 @ 30 mpk
Day 0	0	1.20449	2.9362	2.15908	1.36077	1.98732	2.54869	1.09563	1.49357	1.0994	1.24558	1.90098	1.26049	2.11625	3.51011	2.18404	0.867434	1.25676	2.71015	1.49357	1.11069	1.00107	1.9298	1.3237	1.01245	1.8577	2.19116	1.71281	1.55594	0.886622	1.07299	1.07681	2.56269	1.56692	0.87127	1.14829	1.43098	1.18578	1.3237	1.43836	1.6108
Day 10	10	1.88965	3.98162	1.3284	1.50885	2.05836	2.07746	2.15367	1.77387	1.29943	1.23165	1.59891	1.21165	2.27514	1.82798	2.94495	2.15367	1.32725	1.66908	1.34312	1.53631	10.3955	6.29884	7.59299	12.0213	6.04218	7.20044	9.81433	9.19662	8.5449	7.4703	10.2264	10.1136	9.09276	7.34061	9.91084	6.13593	9.94743	8.85785	9.56433	4.83555
Day 17	17	1.55	0.56	1.29	0.61	0.74	0.87	0.41	0.9	1.58	0.87	0.86	0.3	1.09	0.6	0.76	1.16	0.79	0.57	1.44	0.57	8.6	3.38	5.23	6.69	6.32	4.97	3.57	4.69	6.47	5.55	8.7	6.18	9.28	4.41	6.22	9.2	7.03	4.78	4.82	5.22
Day 28	28	0.681451	0.918176	1.05727	0.977363	0.752465	1.98965	0.63411	0.749506	0.977363	0.826441	1.15493	1.01287	1.22004	0.94481	0.924095	0.938891	0.779096	1.43907	1.06319	0.915217	4.80264	5.78889	8.53774	7.97194	5.7178	6.57972	6.49679	8.01341	7.13363	7.26692	7.94527	6.4879	5.32389	10.6145	8.6355	6.96479	4.91518	7.01218	6.99737	8.04303
