# Supplementary material for: GPR40 partial agonists and AgoPAMs: Differentiating effects on glucose and hormonal secretions in the rodent
Source: PLoS One. 2017 Oct 20;12(10):e0186033. doi: 10.1371/journal.pone.0186033 (PMC5650142; doi:10.1371/journal.pone.0186033)
Supplement: S11 File — (XLS) [file pone.0186033.s015.xls]

## Sheet: GIP
S11_File: Data for Fig 4C GIP Levels Over Time
		Vehicle	Vehicle	Vehicle	Vehicle	Vehicle	Vehicle	Vehicle	Vehicle	Vehicle	Vehicle	MK-8666 @ 30 mpk	MK-8666 @ 30 mpk	MK-8666 @ 30 mpk	MK-8666 @ 30 mpk	MK-8666 @ 30 mpk	MK-8666 @ 30 mpk	MK-8666 @ 30 mpk	MK-8666 @ 30 mpk	MK-8666 @ 30 mpk	MK-8666 @ 30 mpk	AP1 @ 30 mpk	AP1 @ 30 mpk	AP1 @ 30 mpk	AP1 @ 30 mpk	AP1 @ 30 mpk	AP1 @ 30 mpk	AP1 @ 30 mpk	AP1 @ 30 mpk	AP1 @ 30 mpk	AP1 @ 30 mpk	AP3 @ 30 mpk	AP3 @ 30 mpk	AP3 @ 30 mpk	AP3 @ 30 mpk	AP3 @ 30 mpk	AP3 @ 30 mpk	AP3 @ 30 mpk	AP3 @ 30 mpk	AP3 @ 30 mpk	AP3 @ 30 mpk
Day 0	0	49.15	62.95	41.06	44.52	78.41	19.58	53.67	31.69	43.86	51.21	12.65	5.7	68.06	68.73	44.75	71.88	53.28	113.97	32.85	33.08	80.27	43.35	55.2	66.33	82.49	41.1	77.69	54.81	38.69	31.07	64.6	61.42	49.69	65.31	46.23	46.23	37.69	48.72	40.59	29.52
Day 10	10	46.98	34.78	47.32	49.45	45.59	32.81	59.65	64.85	41.64	42.09	39.32	74.04	79.4	80.59	90.86	47.57	50.25	47.43	58.38	34.5	505.7	493.84	467.75	217.82	519.4	141.67	384.6	413	296.23	81.09	131.59	538.63	268.56	356.56	280.21	297.28	251.81	343.6	366.22	226.85
Day 17	17	113.58	7.61	29.22	68.69	87.01	53.78	67.02	41.96	20.81	67.34	72.64	104.54	131.52	71.84	86.95	58.88	85.41	17.08	86.39	75.71	378.278	410.03	370.39	471.66		268.89	337.14	352.79	447.92	402.03	453.42	366.18		475.48	267.46	451.8	353.69	400.36	407.49	350.93
Day 28	28	59.86	89.36	41.27	6.65	40.68	11.6	64.42	29.12	3.32	19.76	17.53	7.25	46.24	76.52	12.03		22.4	15.13	16.8	5.84	265.13	306.48	225.82	160.64	220.15	277.09	298.29	238.76	210.52	175.96	257.43	223.283	216.92	196.33	188.58	171.99	248.64	189.72	162.6	177.95
