# Supplementary material for: GPR40 partial agonists and AgoPAMs: Differentiating effects on glucose and hormonal secretions in the rodent
Source: PLoS One. 2017 Oct 20;12(10):e0186033. doi: 10.1371/journal.pone.0186033 (PMC5650142; doi:10.1371/journal.pone.0186033)
Supplement: S12 File — (XLS) [file pone.0186033.s016.xls]

## Sheet: PYY
S12_File: Data for Fig 4D PYY Levels Over Time
		Vehicle	Vehicle	Vehicle	Vehicle	Vehicle	Vehicle	Vehicle	Vehicle	Vehicle	Vehicle	MK-8666 @ 30 mpk	MK-8666 @ 30 mpk	MK-8666 @ 30 mpk	MK-8666 @ 30 mpk	MK-8666 @ 30 mpk	MK-8666 @ 30 mpk	MK-8666 @ 30 mpk	MK-8666 @ 30 mpk	MK-8666 @ 30 mpk	MK-8666 @ 30 mpk	AP1 @ 30 mpk	AP1 @ 30 mpk	AP1 @ 30 mpk	AP1 @ 30 mpk	AP1 @ 30 mpk	AP1 @ 30 mpk	AP1 @ 30 mpk	AP1 @ 30 mpk	AP1 @ 30 mpk	AP1 @ 30 mpk	AP3 @ 30 mpk	AP3 @ 30 mpk	AP3 @ 30 mpk	AP3 @ 30 mpk	AP3 @ 30 mpk	AP3 @ 30 mpk	AP3 @ 30 mpk	AP3 @ 30 mpk	AP3 @ 30 mpk	AP3 @ 30 mpk
Day 0	0	52.94	52.63	76.67	35.52	95.99	72.75	56.56	51.69	64.31	60.82	104.9	81.92	88.3	95.99	52.32	50.41	79.99	158.3	57.72	25.52	60.82	59.71	48.43	38.89	91.83	69.38	126.38	46.38	80.42	46.38	45.68	75.54	74.62	61.64	36.39	74.15	136.82	43.52	46.38	67.65
Day 10	10	83.13	39.73	82.77	73.97	83.68	98.57	121.68	94.37	97.62	77.12	68.18	84.22	84.94	98.89	97.3	93.71	80.17	75.96	87.42	74.37	253.19	328.35	279.77	271.66	270.68	232.37	216.99	227.15	181.2	198.89	327.63	434.04	220.17	263.06	264.64	198.53	67.33	282.5	263.78	239.29
Day 17	17	97.37	9.61	43.54	74.86	81.67	43.86	73.52	96.05	115.24	66.54	84.67	106.51	99.04	75.86	81.98	124.9	74.42	49.36	77.72	64.96	228.528	168.33	149.79	211.65		178.66	141.57	165.72	207.01	161.08	179	263.66		236.63	203.98	272.19	278.33	130.51	189.28	188.49
Day 28	28	69.07	37.94	52.75	32.06	58.49	50.2	36.88	39.08	32.32	44.93	66.63	94.86	108.27	72.37	63.96	49.91	49.72	83.74	62.98	45.13	152.15	162.1	214.06	98.83	138.17	173.94	241.37	220.84	169.14	119.76	237.97	76.0833	195.93	219.09	189.97	176.63	223.29	158.15	160.92	153.75
