# Supplementary material for: GPR40 partial agonists and AgoPAMs: Differentiating effects on glucose and hormonal secretions in the rodent
Source: PLoS One. 2017 Oct 20;12(10):e0186033. doi: 10.1371/journal.pone.0186033 (PMC5650142; doi:10.1371/journal.pone.0186033)
Supplement: S13 File — (XLS) [file pone.0186033.s017.xls]

## Sheet: Insulin
S13_File: Data for Fig 5A Plasma Insulin Over Time (ng/ml)
		Vehicle	Vehicle	Vehicle	Vehicle	Vehicle	Vehicle	Vehicle	Vehicle	Vehicle	Vehicle	MK-8666 @ 30 mpk	MK-8666 @ 30 mpk	MK-8666 @ 30 mpk	MK-8666 @ 30 mpk	MK-8666 @ 30 mpk	MK-8666 @ 30 mpk	MK-8666 @ 30 mpk	MK-8666 @ 30 mpk	MK-8666 @ 30 mpk	MK-8666 @ 30 mpk	AP1 @ 30 mpk	AP1 @ 30 mpk	AP1 @ 30 mpk	AP1 @ 30 mpk	AP1 @ 30 mpk	AP1 @ 30 mpk	AP1 @ 30 mpk	AP1 @ 30 mpk	AP1 @ 30 mpk	AP1 @ 30 mpk	AP3 @ 30 mpk	AP3 @ 30 mpk	AP3 @ 30 mpk	AP3 @ 30 mpk	AP3 @ 30 mpk	AP3 @ 30 mpk	AP3 @ 30 mpk	AP3 @ 30 mpk	AP3 @ 30 mpk	AP3 @ 30 mpk
Day 0	0	1.39056	1.22973	1.41579	1.32047	2.38107	3.00318	2.02548	2.88353	3.13286	2.88213	0.782539	1.01489	2.34784	1.62082	2.15974	2.5584	2.141	1.20122	2.63165	2.49328	1.32271	1.27774	2.38681	1.31779	1.71455	1.56123	2.63776	2.34114	1.12189	2.34914	1.29038	1.01685	1.84353	1.51611	2.83236	2.43719	2.60232	2.28618	2.38385	3.15499
Day 10	10	1.86669	0.419333	2.06679	1.55422	2.74056	1.40196	2.56738	2.09211	2.18302	1.4713	1.60462	1.43247	1.58804	2.06132	1.50691	2.52055	2.10386	0.571093	1.86557	2.35877	1.15524	0.72396	1.55063	0.871751	1.11164	0.83292	1.61266	0.713851	1.08843	1.54345	0.80503	1.03227	1.33553	1.20507	1.60865	1.27084	0.305645	1.02818	1.28533	1.23963
Day 17	17	1.97894	0.400995	1.4272	1.96649	1.92115	2.54431	1.80599	1.71109	1.74421	1.77162	2.09605	1.97138	2.29895	1.83539	1.8388	1.14227	2.59339	0.841055	2.08688	1.84561	1.31233	1.43481	1.26176	0.992467	0.782361	0.721271	1.00432	1.14754	1.87639	2.52823	0.560905	0.918343	0.28069	1.64141	1.96092	1.70807	1.45344	0.698468	1.1926	1.85513
Day 28	28	1.75416	1.76044	2.06078	0.914331	1.81388	2.08844	1.61528	1.32877	1.8321	1.2904	1.01159	1.25976	1.45009	2.85096	1.13815	1.63843	1.55414	1.1554	1.58023	1.30454	1.27008	1.37659	1.27621	0.433504	1.67525	1.24788	2.33875	0.9305	0.886908	1.16535	0.815326	0.311464	0.942684	0.88815	1.43078	0.880939	1.42826	1.37552	1.35157	1.26964
