# Supplementary material for: GPR40 partial agonists and AgoPAMs: Differentiating effects on glucose and hormonal secretions in the rodent
Source: PLoS One. 2017 Oct 20;12(10):e0186033. doi: 10.1371/journal.pone.0186033 (PMC5650142; doi:10.1371/journal.pone.0186033)
Supplement: S15 File — (XLS) [file pone.0186033.s019.xls]

## Sheet: Glucagon
S15: Data for Fig 6A Plasma Glucagon Over Time (pg/ml)
KO: Vehicle	KO: AP1 @ 30	KO: AP3 @ 30	WT: Vehicle	WT: AP1 @ 30	WT: AP3 @ 30
54.41	13.81	37.44	3.3	108.33	161.08
24.87	52.65	95.8	59.92	114.33	195.45
30.75		40.58	1.37	421.21	174.67
25.82	26.95	53.81	36.95	183.75	101.1
15.27	36.14	63.13	68.56	252.53	67.12
5.73	35.65	24.92	12.15	120.41	161.82
38.41	13.34	20.25	49.04	101.77	137.56
24.17
