# Supplementary material for: GPR40 partial agonists and AgoPAMs: Differentiating effects on glucose and hormonal secretions in the rodent
Source: PLoS One. 2017 Oct 20;12(10):e0186033. doi: 10.1371/journal.pone.0186033 (PMC5650142; doi:10.1371/journal.pone.0186033)
Supplement: S16 File — (XLS) [file pone.0186033.s020.xls]

## Sheet: Summary
S16: Data for Fig 6B1-2 Islet Glucagon (pg/ml/ islet)
GPR40 ago-PAM in mouse islets		WT	insulin																		G2	G16
DMSO	0.26	0.89	0.7	0.53	0.11	0.2955	0.337	0.8605	0.102	0.191	1.131	5.172	1.699	1.469	2.183	3.403	4.208	3.131	1.148	3.443	0.4276	2.6987	0.0944291	0.438076
L-533 10 uM	0.44717	0.42486	0.30264	0.37801	0.406131	0.40494					5.73076	4.7627	4.61817	3.39694	2.23832	5.0541	3.57251	4.55221	4.33396	4.49389	0.393959	4.27536	0.0205333	0.309527		0.00876629
L-005427846 1uM	1.34	0.61	0.65	0.79	1.22	0.9145	1.416	1.5465	1.2555	1.9735	11.936	11.639	13.085	12.097	12.133	11.613	12.28	12.692	11.465	12.253	1.1716	12.1193	0.136636	0.158243	0.114355
L-005306254 1uM	0.53	0.66	1.39	2.61	1.55	1.058	0.71	0.4565	0.7725	1.151	12.607	12.478	13.17	12.065	9.432	10.077	12.044	12.3	10.845	11.903	1.0888	11.6921	0.204444	0.376386	0.00882889
		KO
DMSO	0.32	0.99	0.31	0.31	0.51	0.236	0.205	1.032	0.612	0.253	2.022	3.016	2.015	2.02	3.035	2.149	2.656	2.288	3.837	3.302	0.4778	2.634	0.0973636	0.202492
MK-8666 10 uM	0.76145	0.39576	0.30555	0.57989	0.640398	0.30294					1.24063	2.48417	3.14959	0.95378	3.70633	3.09774	3.16123	1.87501	3.37754	6.10996	0.497665	2.9156	0.0778731	0.460845
AP3 1uM	0.293	0.213	0.106	0.37	0.44	0.27	0.128	1.077	0.675	0.272	5.28	3.491	4.033	2.378	3.966	1.757	3.131	3.522	3.781	3.035	0.3844	3.4374	0.0927447	0.304764
AP1 1uM	0.224	0.933	0.721	1.124	0.514	0.261	0.152	0.181	0.215	0.186	2.959	3.403	3.966	2.272	3.839	3.783	2.961	3.664	2.593	1.94	0.4511	3.138	0.112446	0.223245		0.111777
	WT	glucagon
DMSO	15.49	8.335	27.01	15.814	2.544	20.338	21.384	25.782	17.6	30.756	7.936	5.673	2.287	6.243	2.031	16.806	7.509	10.49	2.578		18.5053	6.83922	2.71285	1.57247
MK-8666 10 uM	19.4342	13.1173	22.868	18.9373	12.9706	18.154					6.34865	9.92698	6.38745	12.9481	7.93234	7.68774	3.94402	9.1471	7.36133		17.5802	7.96486	1.22258	0.84812		0.537562
AP3 1uM	38.183	47.629	35.059	41.718	44.978	113.083	70.443	44.123	60.974	99.219	19.839	16.487	37.465	8.951	23.354	22.21	33.167	31.559	48.792		59.5409	26.8693	8.51592	4.02575	0.000730336
AP1 1uM	55.828	54.498	21.019	35.248	60.615	73.937	63.3	50.656	33.503	87.628	29.473	34.729	57.354	33.737	7.252	14.915	23.157	23.385	38.776		53.6232	29.1976	6.26404	4.84723	6.7974e-05
	KO
DMSO	18.123	8.677	6.68	9.738	12.672	21.025	12.326	9.213	24.545	23.567	3.131	3.678	13.067	3.855	15.93	5.181	11.967	2.863	12.474	9.612	14.6566	8.1758	2.08786	1.56527
MK-8666 10 uM	18.0653	18.1157	9.57875	14.1337	15.8166	22.7674					11.8893	4.44163	4.10989	16.6705	9.13846	11.4903	5.5193	2.29017	10.7282	2.06206	16.4129	7.83398	1.4019	1.53753	0.57472	0.877934
AP3 1uM	25.089	9.721	3.205	12.4	14.931	18.163	18.456	21.346	15.13	11.858	4.043	5.474	8.717	11.984	16.06	18.271	3.382	7.691	7.902	2.338	15.0299	8.5862	1.96537	1.69619
AP1 1uM	8.295	5.331	9.664	1.86	24.388	22.826	23.18	16.858	27.237	16.584	5.183	12.803	9.635	3.883	11.858	6.688	0.121	5.519	6.26	3.878	15.6223	6.5828	2.80417	1.22656		0.43354
Insulin
WT	G2	G16
DMSO	0.4276	2.6987	0.0944291	0.438076
MK-8666 10 uM	0.393959	4.27536	0.0205333	0.309527
AP3 1uM	1.1716	12.1193	0.136636	0.158243
AP1 1uM	1.0888	11.6921	0.204444	0.376386
Insulin
KO	G2	G16
DMSO	0.4778	2.634	0.0973636	0.202492
MK-8666 10 uM	0.497665	2.9156	0.0778731	0.460845
AP3 1uM	0.3844	3.4374	0.0927447	0.304764
AP1 1uM	0.4511	3.138	0.112446	0.223245
Glucagon
WT	G2	G16
DMSO	18.5053	6.83922	2.71285	1.57247
MK-8666 10 uM	17.5802	7.96486	1.22258	0.84812
AP3 1uM	59.5409	26.8693	8.51592	4.02575
AP1 1uM	53.6232	29.1976	6.26404	4.84723
KO
	G2	G16
DMSO	14.6566	8.1758	2.08786	1.56527
MK-8666 10 uM	16.4129	7.83398	1.4019	1.53753
AP3 1uM	15.0299	8.5862	1.96537	1.69619
AP1 1uM	15.6223	6.5828	2.80417	1.22656
