# Supplementary material for: GPR40 partial agonists and AgoPAMs: Differentiating effects on glucose and hormonal secretions in the rodent
Source: PLoS One. 2017 Oct 20;12(10):e0186033. doi: 10.1371/journal.pone.0186033 (PMC5650142; doi:10.1371/journal.pone.0186033)
Supplement: S17 File — (XLS) [file pone.0186033.s021.xls]

## Sheet: abs ave bld glucose
S17: Data for Fig 7A Blood Glucose Over Time (mg/dl)
Time	KO: veh + saline	KO: veh + saline	KO: veh + saline	KO: veh + saline	KO: veh + saline	KO: veh + saline	KO: veh + saline	KO: veh + Dextrose	KO: veh + Dextrose	KO: veh + Dextrose	KO: veh + Dextrose	KO: veh + Dextrose	KO: veh + Dextrose	KO: veh + Dextrose	KO: MK-2305 @ 10 mpk	KO: MK-2305 @ 10 mpk	KO: MK-2305 @ 10 mpk	KO: MK-2305 @ 10 mpk	KO: MK-2305 @ 10 mpk	KO: MK-2305 @ 10 mpk	KO: MK-2305 @ 10 mpk	KO: AP1 @ 30 mpk	KO: AP1 @ 30 mpk	KO: AP1 @ 30 mpk	KO: AP1 @ 30 mpk	KO: AP1 @ 30 mpk	KO: AP1 @ 30 mpk	KO: AP1 @ 30 mpk	WT: veh + saline	WT: veh + saline	WT: veh + saline	WT: veh + saline	WT: veh + saline	WT: veh + saline	WT: veh + saline	WT: veh + Dextrose	WT: veh + Dextrose	WT: veh + Dextrose	WT: veh + Dextrose	WT: veh + Dextrose	WT: veh + Dextrose	WT: veh + Dextrose	WT: MK-2305 @ 10 mpk	WT: MK-2305 @ 10 mpk	WT: MK-2305 @ 10 mpk	WT: MK-2305 @ 10 mpk	WT: MK-2305 @ 10 mpk	WT: MK-2305 @ 10 mpk	WT: MK-2305 @ 10 mpk
-90	157	173	207	177	151	183	189	171	165	150	197	183	203	175	165	181	160	198	154	193	185	196	173	164	153	203	170	187	165	158	163	143	150	174	189	180	184	155	156	164	136	162	182	151	166	146	175	155	164
-60	199	190	217	227	254	199	167	194	220	173	229	185	172	164	180	203	200	205	188	236	197	190	206	172	181	204	206	230	170	176	176	179	191	206	199	181	154	171	168	153	169	210	177	182	162	153	177	162	176
0	269	206	186	237	244	193	192	244	227	174	298	260	205	163	151	150	186	194	152	171	161	84	106	108	102	90	97	104	193	204	184	191	181	218	166	214	205	185	182	163	211	188	173	130	172	136	151	130	154
10	364	258	246	294	301	281	315	440	366	415	454	445	513	497	359	24	371	443	389	416	530	140	143	241	143	103	112	152	226	290	212	229	248	293	230	368	426	475	427	392	414	417	300	375	416	324	318	369	438
20	359	349	265	329	343	314	338	600	397	528	516	577	554	593	361	257	455	411	438	432	566	79	107	145	126	76	80	104	240	249	218	237	228	318	251	492	526	559	504	301	484	487	341	386	396	278	357	365	487
40	312	292	224	268	338	263	332	568	428	587	447	525	582	592	332	292	386	411	383	350	486	58	108	119	82	82	64	107	235	253	211	203	247	243	208	548	473	508	492	348	549	465	314	325	330	219	349	316	486
60	230	255	202	246	305	197	283	551	450	435	391	373	523	472	346	269	435	335	332	352	512	75	116	106	69	92	78	110	216	264	201	196	203	246	205	514	422	401	430	268	507	418	285	328	270	195	296	260	442
120	215	176	172	211	220	164	277	396	350	323	344	201	346	353	303	186	397	270	224	260	402	66	102	86	103	77	71	121	175	280	162	166	186	220	206	439	242	274	329	215	371	331	328	300	191	160	218	205	311
[truncated: 7 more columns]
