# Supplementary material for: GPR40 partial agonists and AgoPAMs: Differentiating effects on glucose and hormonal secretions in the rodent
Source: PLoS One. 2017 Oct 20;12(10):e0186033. doi: 10.1371/journal.pone.0186033 (PMC5650142; doi:10.1371/journal.pone.0186033)
Supplement: S18 File — (XLS) [file pone.0186033.s022.xls]

## Sheet: Net AUC data bars
S18: Data for Fig 7B Blood Glucose Net AUC
KO: veh + dex	KO: MK-2305 @ 10	KO: AP1 @ 30	WT: veh + dex	WT: MK-2305 @ 10	WT: AP1 @ 30
29181	8611	-21574	30367	10047	-15303
17091	-3694	-17294	20322	12357	-14628
21051	17776	-16394	22027	7637	-14263
17951	10566	-19399	23197	-1383	-12238
15136	8161	-20469	6927	8197	-14078
26686	9656	-21384	28392	6232	-14253
25271	26136	-16949	21912	22732	-13948
