# Supplementary material for: GPR40 partial agonists and AgoPAMs: Differentiating effects on glucose and hormonal secretions in the rodent
Source: PLoS One. 2017 Oct 20;12(10):e0186033. doi: 10.1371/journal.pone.0186033 (PMC5650142; doi:10.1371/journal.pone.0186033)
Supplement: S19 File — (XLS) [file pone.0186033.s023.xls]

## Sheet: abs ave Insulin
S19_File: Data for Fig 7C Plasma Insulin Over Time (ng/ml)
Time	KO: veh + saline	KO: veh + saline	KO: veh + saline	KO: veh + saline	KO: veh + saline	KO: veh + saline	KO: veh + saline	KO: veh + Dextrose	KO: veh + Dextrose	KO: veh + Dextrose	KO: veh + Dextrose	KO: veh + Dextrose	KO: veh + Dextrose	KO: veh + Dextrose	KO: MK-2305 @ 10 mpk	KO: MK-2305 @ 10 mpk	KO: MK-2305 @ 10 mpk	KO: MK-2305 @ 10 mpk	KO: MK-2305 @ 10 mpk	KO: MK-2305 @ 10 mpk	KO: MK-2305 @ 10 mpk	KO: AP1 @ 30 mpk	KO: AP1 @ 30 mpk	KO: AP1 @ 30 mpk	KO: AP1 @ 30 mpk	KO: AP1 @ 30 mpk	KO: AP1 @ 30 mpk	KO: AP1 @ 30 mpk	WT: veh + saline	WT: veh + saline	WT: veh + saline	WT: veh + saline	WT: veh + saline	WT: veh + saline	WT: veh + saline	WT: veh + Dextrose	WT: veh + Dextrose	WT: veh + Dextrose	WT: veh + Dextrose	WT: veh + Dextrose	WT: veh + Dextrose	WT: veh + Dextrose	WT: MK-2305 @ 10 mpk	WT: MK-2305 @ 10 mpk	WT: MK-2305 @ 10 mpk	WT: MK-2305 @ 10 mpk	WT: MK-2305 @ 10 mpk	WT: MK-2305 @ 10 mpk	WT: MK-2305 @ 10 mpk
-60	0.623	0.291	0.604	0.62	0.893	0.527	0.57	0.678	0.59	0.419	1.01	0.396	0.719	0.31	0.786	0.573	0.295	0.819	0.47	0.336	0.379	0.47	0.396	1.185*	0.53	0.25	0.347	0.673	0.55	1.114	1.234	0.576	0.854	1.688	1.212	0.934	1.232	0.847	0.925	0.761	0.759	3.941*	2.201	1.482	1.004	0.467	0.749	1.475	2.049
0	0.512	0.402	0.559	0.32	0.803	0.427	0.522	0.611	0.553	0.209	0.848	0.605	0.634	0.107	0.848	0.42	0.528	1.053	0.383	0.356	0.379	1.042	1.305	1.695*	1.425	1.092	1.099	1.131	0.42	1.528	2.486	0.688	0.759	1.123	1.321	0.652	1.211	0.964	0.737	1.303	0.492	1.408*	2.909	1.344	1.761	0.655	1.362	1.244	1.598
10	0.357	0.142	0.389	0.385	0.568	0.301	0.412	0.321	0.174	0.093	0.522	0.227	0.179	0.218	1.175	0.368	0.464	0.199	0.51	0.24	0.661	1.818	1.304	8.134*	2.799	1.233	2.777	1.836	0.328	1.825	0.867	0.801	1.135	1.833	1.055	0.692	1.204	1.059	0.454	1.023	0.448	2.438*	1.538	1.501	2.253	0.689	0.787	2.31	1.19
20	0.49	0.487	0.428	0.631	0.604	0.52	0.447	0.8	0.628	0.392	0.733	0.357	0.891	0.176	1.151	0.543	0.441	1.015	0.58	0.405	0.254	1.06	0.804	3.066*	1.963	0.693	1.694	1.832	0.431	1.895	1.918	0.774	1.602	1.859	2.063	0.72	1.457	1.476	0.626	1.147	0.607	3.626*	3.87	1.373	1.842	0.672	0.733	1.031	1.681
40	0.667	0.405	0.298	0.402	0.222	0.374	0.525	0.51	0.432	0.194	0.485	0.236	0.244	0.356	0.591	0.442	0.194	0.983	0.199	0.278	0.213	0.728	0.449	1.028*	0.546	0.513	0.552	0.628	0.439	1.32	2.122	1.34	0.564	1.112	2.016	2.112	0.882	0.899	0.858	0.686	0.887	2.138*	3.585	1.27	1.204	0.278	1.824	0.546	1.72
60	0.252	0.434	0.324	0.425	0.441	0.432	0.38	0.47	0.568	0.258	0.57	0.332	0.316	0.208	0.58	0.57	0.264	0.784	0.335	0.275	0.261	0.445	0.264	0.373*	0.39	0.327	0.218	0.377	0.308	1.191	0.851	0.79	0.636	1.203	1.119	0.945	0.636	0.544	1.206	0.281	0.737	2.133*	2.679	1.626	1.133	0.252	0.763	0.592	1.175
[truncated: 7 more columns]
