# Supplementary material for: GPR40 partial agonists and AgoPAMs: Differentiating effects on glucose and hormonal secretions in the rodent
Source: PLoS One. 2017 Oct 20;12(10):e0186033. doi: 10.1371/journal.pone.0186033 (PMC5650142; doi:10.1371/journal.pone.0186033)
Supplement: S20 File — (XLS) [file pone.0186033.s024.xls]

## Sheet: Insulin Net AUC data bars
S20: Data for Fig 7D Plasma Insulin Net AUC
KO: veh + dex	KO: MK-2305@ 10	KO: AP1 @ 30	WT: veh + dex	WT: MK-2305 @ 10	WT: AP1 @ 30
7.126	24.846	32.293	-1.244	112.532	210.186
2.245	2.455	17.22	-9.962	10.066	401.028
-11.708	-5.609	134.079*	-12.954	20.452	1408.508*
9.821	23.949	53.358	-27.092	-45.584	142.611
-7.331	-2.988	15.692	-23.446	-4.157	380.419
0.357	-7.445	45.882	-32.775	-12.281	83.749
-11.48	-6.842	41.801	75.985*	17.355	278.882
