# Supplementary material for: GPR40 partial agonists and AgoPAMs: Differentiating effects on glucose and hormonal secretions in the rodent
Source: PLoS One. 2017 Oct 20;12(10):e0186033. doi: 10.1371/journal.pone.0186033 (PMC5650142; doi:10.1371/journal.pone.0186033)
Supplement: S21 File — (XLS) [file pone.0186033.s025.xls]

## Sheet: fig 8 data
S21: Data for Fig 8 Glucose prodiction (umol/ kg/min)
	Vehicle	Vehicle	Vehicle	Vehicle	Vehicle	Vehicle	Vehicle	Vehicle	Vehicle	Vehicle	MK-8666 @ 30 mpk	MK-8666 @ 30 mpk	MK-8666 @ 30 mpk	MK-8666 @ 30 mpk	MK-8666 @ 30 mpk	MK-8666 @ 30 mpk	MK-8666 @ 30 mpk	MK-8666 @ 30 mpk	MK-8666 @ 30 mpk	MK-8666 @ 30 mpk	L-254 @ 30 mpk	L-254 @ 30 mpk	L-254 @ 30 mpk	L-254 @ 30 mpk	L-254 @ 30 mpk	L-254 @ 30 mpk	L-254 @ 30 mpk	L-254 @ 30 mpk	L-254 @ 30 mpk	L-254 @ 30 mpk	L-846 @ 30 mpk	L-846 @ 30 mpk	L-846 @ 30 mpk	L-846 @ 30 mpk	L-846 @ 30 mpk	L-846 @ 30 mpk	L-846 @ 30 mpk	L-846 @ 30 mpk	L-846 @ 30 mpk	L-846 @ 30 mpk	Wistar Control	Wistar Control	Wistar Control	Wistar Control	Wistar Control	Wistar Control	Wistar Control	Wistar Control	Wistar Control
EGP Total			60.3312	58.0545	63.2764	57.7359	58.2603	67.2284	60.6204	49.4859	47.3366	49.7015	23.1675			46.5921		49.3944	59.3105	53.4963	61.3579		60.2311	73.9647	47.8618	64.0721	48.3077	46.8784	45.4367	55.8377	61.0286	62.3968		60.5987		63.0498	58.2916	53.1262	50.1943	59.3349	35.9615		36.6449		33.3069	32.9088
TCA			28.4745	32.5921	32.6164	26.7646	30.997	39.7921	36.3793	25.3725	23.6618	23.7752	13.3332			19.7357		22.3838	28.9962	26.0816			26.9483	45.2155	27.5078	38.7357	26.3505	28.6217	25.3709		33.2793	25.3292		35.5765		35.1493	29.9769	28.4363	27.0955	33.4708	20.8379		19.5666		16.5865	16.89
Glycerol			5.05006	8.80641	6.95084	6.64583	6.16325	7.15036	10.4653	5.87411	8.39667	6.00809	2.75198			6.73367		8.90975	9.00039	9.76043			10.657	6.4047	5.75518	5.51876	3.29944	5.98459	2.31586		5.2866	7.6637		4.61282		10.7135	9.19042	7.22428	6.17898	7.86191	4.51508		3.03509		5.61965	4.18933
Glycogen			26.8067	16.656	23.7092	24.3255	21.1001	20.286	13.7757	18.2393	15.2782	19.9182	7.08229			20.1227		18.1009	21.3139	17.6544			22.6257	22.3444	14.5988	19.8177	18.6577	12.2721	17.7499		22.4627	29.4039		20.4093		17.187	19.1242	17.4656	16.9199	18.0022	10.6086		14.0432		11.1008	11.8294
[truncated: 1 more columns]
