# Supplementary material for: GPR40 partial agonists and AgoPAMs: Differentiating effects on glucose and hormonal secretions in the rodent
Source: PLoS One. 2017 Oct 20;12(10):e0186033. doi: 10.1371/journal.pone.0186033 (PMC5650142; doi:10.1371/journal.pone.0186033)
Supplement: S22 File — (XLS) [file pone.0186033.s026.xls]

## Sheet: 13C-GTT_Muscle
S22_ File: Data for Fig 9 C13 Labled Metabolite (umoles/g muscle)
	Vehicle	MK-8666 @ 30 mpk	AP1 @ 30 mpk
Glycogen	40216963	91171622	64876033
	24803313	41653226	58782961
	56181102	9458128	61834320
	7519270	9586708	98391039
	48173759		73201030
	99107076	67676905	73150685
		32633759	137000000
	37297297	36250364
